# Supplementary material for: Ultrasound plays a key role in imaging and management of genital angiomyofibroblastoma: a case report
Source: J Med Case Rep. 2015 Oct 28;9:248. doi: 10.1186/s13256-015-0715-4 (PMC4625571; doi:10.1186/s13256-015-0715-4)
Supplement: Additional file 2: — Published case reports of AMFB up to the time of the writing of this report. (XLSX 21 kb) [file 13256_2015_715_MOESM2_ESM.xlsx]

## Sheet: Tabelle1
x=Information not given					1= female					1= yes
					2=male					2= no
blank cell - information is maybe available but could not be accessed (e.g. published in a language other than English, German, Spanish, Italian or Portuguese)
Name of Principal Author	Year of Publication	Pubmed-ID	Number of Patients	Patient No	Gender	Age	Tumor location	Size of Tumor in cm	Time with symptoms (months)	Operation?	Follow up in months	Recurrence?	Second Neoplasm?	Family history	Special features
Magro	2014		11	1	1	53	Vagina	2.5	x	1	x	x	x	x
				2	1	21	Vagina	1.3	x	1	x	x	x	x
				3	1	66	Vagina	1	x	1	x	x	x	x
				4	1	58	Vagina	2	x	1	x	x	x	x
				5	1	23	Vulva	3	x	1	x	x	x	x
				6	1	58	Vulva	3.2	x	1	x	x	x	x	lipomatous (40%)
				7	1	39	Vagina	2	x	1	x	x	x	x
				8	1	42	Vagina	2	x	1	x	x	x	x
				9	1	x	Vulva	1.8	x	1	x	x	x	x	cellular
				10	1	69	Vulva	7.5	x	1	x	x	x	x	lipomatous (60%)
				11	1	38	Vulva	2.5	x	1	x	x	x	x	cord-like pattern
Kanda	2014	24654468	1	1	1		Vulva			1	10	0	x	x
Qiu	2014	24894537	1	1	1	32	Douglas	13.2	1	1	12	0	0	0
Seo	2013	24328028	1	1	1	40	Vulva	2	x	1	84	0	x	x
Ito-Mijazaki	2013	24002336	1	1	1		Vulva								Pedunculated
Perez-Martinez	2013	23837300	1	1	1	21	Vulva	14		1	x	x	x	x
Koljak	2013	23697289	1	1	2	74	Nasal cavity	x		1	x	x	x	x	Polypoid
Sims	2012	22371044	1	1	1	50	Vulva	12		1	48	0	x	x	Pedunculated
Ibnerasa	2012	22313649	1	1	1	30	Vulva	x		x	x	x	x	x
Gianella	2011	21941563	1	1	1	21	Vulva	10		1	24	0	0	x	Pedunculated
Vora	2011	21838167	1	1	1	41	Vulva	x		1	x	x	x	x	Lipomatous
Naheed	2011	21823872	1	1	1		Vulva	x		x	x	x	x	x
Kairi-Vassilatou	2011	21797135	1	1	1	42	Vulva	x		x	x	x	x	x
Babala	2011	21638997	1	1	1	44	Cervix	x		x	x	x	x	x	Cervix
Cetinkaya	2011	21501329	1	1	1	18	Vulva	8	2	1	24	0	0	x	Pregnant, hormone receptor negative
Menendez-Sanchez	2010	21219818	1	1	1	49	Ischiorectal fossa	4	24	1	12	0	Leiomyomas	x
Arora	2010	20601337	1	1	1	x	Vulva	x	x	x	x	x	x	x
Tzanakis	2010	20202207	1	1	2	36	Spermatic cord	4.5	6	1	60	0	x	x
Nagai	2010	20177728	1	1	1	48	Vulva	23	36	1	24	0	0	0
Kim	2009	19778894	1	1	1	40	Vulva	9	36	1	0	x	0	0
Liu	2009	19697746	1	1	1	50	Vulva	7	9	1	x	x	x	x
Blel	2008	19475895	1	1	2	83	Inguinal region	6	x	1	4	0	x	x
Ducarme	2010	19430941	1	1	1	41	Vulva	10	1	1	x	x	x	x
Lee	2008	18604746	1	1	1	56	Vagina	2	48	1	x	x	Breast CA, Leiomyomas	x	Toremifene therapy
Nopdonrattakoon	2008	19127802	1	1	1	36	Vulva	x	x	1	x	x	x	x	Pedunculated
Lim	2008	18682679	1	1	2	x	x	x	x	x	x	x	x	x
Lee HH	2008	18603512	2	1	1	54	Vulva	3	several years	1	12	0	0	x
				2	1	50	Perineal region	3	36	1	12	0	0	x
Laskin	1997	9308729	17	1	1	38	Vulva	6	x	1	192	0	x	x
				2	1	42	Vulva	2	x	1	12	0	x	x
				3	1	43	Vulva	3.5	x	1	x	x	x	x
				4	1	45	Vulva	4	x	1	1.5	0	x	x
				5	1	46	Vulva	4.5	x	1	x	x	x	x
				6	1	48	Vulva	2.5	x	1	x	x	x	x
				7	1	48	Vulva	3	x	1	x	x	x	x
				8	1	48	Vulva	4	x	1	300	0	x	x
				9	1	49	Vulva	4.5	x	1	60	0	x	x
				10	1	51	Vulva	6	x	1	x	x	x	x
				11	1	52	Vulva	8	x	1	48	0	x	x
				12	1	57	Vulva	3	x	1	x	x	x	x
				13	1	60	Vulva	5	x	1	x	x	x	x
				14	1	39	Perineal region	x	x	1	x	x	x	x
				15	1	43	Inguinal region	4	x	1	x	x	x	x
				16	1	39	Vulva	5.5	x	1	72	0	x	x	Lipomatous
				17	1	42	Vulva	5	x	1	48	0	x	x	Lipomatous
pellegrino	2007	18416337	1	1	1	x	x	x	x	x	x	x	x	x
Barat	2008	18298306	1	1	1	50	Vulva	20	72	1	8	0	x	x	Ulcerated
Calabro	2008	21086377	1	1	2	20	Scrotum	5	x	1	x	x	x	x
Quintero	2007	17879839	1	1	1	28	Retroperitoneum	x	x	1	x	x	x	x	Preoperative embolisation
Saleh	2007	17713105	1	1	1	x	x	x	x	x	x	1	x	x	Recurrence
Watanabe	2007	17578444	1	1	1	82	Vulva	3.5	x	1	6	0	x	x	Penile appearance
Faraj	2007	17563950	1	1	1	x	x	x	x	x	x	x	x	x
Omori	2006	16943862	1	1	1	48	Vulva	11	84	1	36	0	x	x	Pedunculated	lipomatous
Alameda	2005	16825121	1	1	1	38	Vulva	x	x	1	x	x	x	x
Varras	2006	16681729	1	1	1	80	Vagina	6	12	1	x	x	Breast CA	x	Tamoxifene therapy
Perko	2006	16617606	1	1	1	45	Perianal region	12	x	1	18	0	x	x
Xia	2006	16145903	1	1	1	x	Vulva	x	x	x	x	x	x	x
Laiyemo	2005	16001189	1	1	1	64	Vagina	2.5	2	1	x	x	x	x
Chatelain	2005	15981934	3	1	2	23	Inguinal region	x	x	1	x	x	x	x
				2	2	44	Scrotum	3	x	1	x	x	x	x
				3	2	x	Perineum	8	x	1	x	x	x	x
Cao	2005	15782077	2	1	1	x	x	x	x	1	x	x	x	x	Lipomatous
				2	1	x	x	x	x	1	x	x	x	x	Lipomatous
Banerjee	2004	15449071	1	1	1	40	Vagina	4	24	1	x	x	0	x
Hsu	2004	15278193	1	1	1	45	Vulva	13	6	1	8	0	0	x
Montella	2004	15032297	1	1	1	16	Vulva	x	x	1	x	x	x	x	Young patient (16y)
Horiguchi	2003	12819396	1	1	1	43	Vulva	4.8	60	1	24	0	0	x
Qublan	2002	12521438	1	1	1	17	Vulva	8	12	1	36	0	0	x	Young patient (17y)
McCormick	2002	12239981	1	1	1	56	Vulva	x	x	x	x	x	x	x
Nasu	2002	11975687	1	1	1	53	Vulva	5	60	1	7	0	0	x
Mohan	2001	11787931	1	1	1	45	Vulva	3.5	120	1	x	x	x	x
Wang	2001	11776120	10	1	1	43	Vulva	2	12	1	x	0	x	x
				2	1	49	Vulva	2.5	3	1	x	0	x	x
				3	1	48	Vagina	1.5	36	1	x	0	x	x
				4	1	45	Vulva	3	16	1	x	0	x	x
				5	1	41	Vulva	2.5	24	1	x	0	x	x
				6	1	46	Vulva	6	60	1	x	0	x	x
				7	1	29	Vulva	4	2	1	x	0	x	x
				8	1	43	Vagina	2	30	1	x	0	x	x
				9	1	36	Vulva	3.5	10	1	x	0	x	x
				10	1	50	Perineum	6	12	1	x	0	x	x
Modica	2001	11765357	1	1	2	40	Scrotum	3	2	1	6	0	Fibrolipoma left thigh, acoustic nerve neurinoma
Tochika	2001		1	1	1	45	Vulva	7.5	24	1	12	0	0	0	Desmin neg
Garcia	2000		1	1	2	65	Scrotum	4	x	1	13	0	x	x	Invasive
Ito Makoto	2000	11079024	1	1	2	27	Inguinal	6.5	several months	1	x	0	x	x
McCluggage	2000	11064681	1	1	1	54	Vagina	2.5	24	1	x	x	x	x
Kavak	2000		1	1	1	43	Vulva	9	12	1	x	0	x	x
Hernandez-Monges	2000	10774099	1	1	1	56	Vulva	x	x	x	x	x	x	x
Kobayashi	1999	10546747	1	1	1	28	Fallopian tube	25	x	1	x	x	x	x
Mortele	1999	10524846	1	1	1	46	Ischiorectal fossa	3.5	3	1	x	x	x	x
Kitamura	1999	10375192	1	1	1	24	Urethra	3	x	1	6	0	x	x
Ustun	1998	9952340	1	1	1	42	Vulva	10	10	1	6	0	x	x
Silverman	1997	9505259	4	1	2	37	Scrotum	6.5	x	1	16	0	x	x
				2	1	60	Vagina	2.5	x	1	10	0	x	x
Takeshima	1998	9648158	1	1	1	48	Vulva	2.8	1	1	12	0	x	x	Mitotically active variant
Blake	1998	9619096	1	1	1	23	Vulva	x	x	1	x	x	x	x
Sasano	1997	9311019	1	1	1	49	Vagina	3	x	1	x	x	myome	x
Nielsen	1997	9298888	1	1	1	80	Vulva	13	2	1	5	0	x	x	Sarcomatous transformation, recurrence
Fukunaga	1997	8980366	6	1	1	41.3	Vulva	2	x	1	28.3	0	x	x
				2	1	41.3	Vulva	9	x	1	x	0	x	x
				3	1	41.3	Vulva	x	x	1	x	0	x	x
				4	1	41.3	Vulva	x	x	1	x	0	x	x
				5	1	41.3	Vulva	x	x	1	x	0	x	x
				6	1	41.3	Vulva	x	x	1	x	0	x	x
Nielsen	1996	8685229	9	1	1	46	Vulva	4.7	x	1	x	0	x	x
				2	1	46	Vulva	4.7	x	1	x	0	x	x
				3	1	46	Vulva	4.7	x	1	x	0	x	x
				4	1	46	Vulva	4.7	x	1	x	0	x	x
				5	1	46	Vulva	4.7	x	1	x	0	x	x
				6	1	46	Vulva	4.7	x	1	x	0	x	x
				7	1	46	Vulva	4.7	x	1	x	0	x	x
				8	1	46	Vulva	4.7	x	1	x	0	x	x
				9	1	46	Vulva	4.7	x	1	x	0	x	x
				10	1	46	Vagina	4.7	x	1	x	0	x	x
				11	1	46	Vagina	4.7	x	1	x	0	x	x
				12	1	46	Vagina	4.7	x	1	x	0	x	x
Hisaoka	1995	7551008	7	1	1	x	Vulva	1.5	x	1	1	0	x	x
				2	1	x	Vulva	6	x	1	4	0	x	x
				3	1	x	Vulva	x	x	1	x	0	x	x
				4	1	x	Vulva	x	x	1	x	0	x	x
				5	1	x	Vulva	x	x	1	x	0	x	x
				6	1	x	Vulva	x	x	1	x	0	x	x
				7	1	x	Vulva	x	x	1	x	0	x	x
Toti	1995	7770151	1	1	1	x	Vulva	x	x	1	x	x	x	x
Van der Grind	1994	8088620	1	1	1	86	Vulva	4	3	1	12	0	x	x
Zamecnik	1994	8181095	2	1	1	x	Cervix	x	x	1	x	x	x	x
				2	1	x	Vulva	x	x	1	x	x	x	x
Fletcher	1992	1314521	10	1	1	25	Vulva	1.5	few	1	168	0	x	x
				2	1	41	Vulva	12	96	1	24	0	x	x
				3	1	31	Vulva	8	x	1	24	0	x	x
				4	1	42	Vulva	1	8	1	8	0	x	x
				5	1	54	Vulva	4.5	several years	1	3	0	x	x
				6	1	34	Vulva	6	2.5	1	9	0	x	x
				7	1	28	Vulva	4	x	1	x	0	x	x
				8	1	28	Vulva	2	4	1	9	0	x	x
				9	1	43	Vulva	2.7	27	1	7	0	x	x
				10	1	37	Vulva	3	11	1	x	0	x	x
